# Supplementary material for: Top-down and sideways: Herbivory and cross-ecosystem connectivity shape restoration success at the salt marsh-upland ecotone
Source: PLoS One. 2021 Feb 22;16(2):e0247374. doi: 10.1371/journal.pone.0247374 (PMC7899356; doi:10.1371/journal.pone.0247374)
Supplement: S1 File — Restoration planting data used for this publication. (XLSX) [file pone.0247374.s001.xlsx]

## Sheet: Caging_Exp_Spring
PLANT DATA
	Block	Tidal elevation	Species	Caged	Final survival	Initial length	Final length	Herbivory		Species abbreviations are first letter of genus; see paper for full names
1	H1	top	F	Caged	1	9	36.5	0		Stem lengths are in cm
2	H1	top	J	Uncaged	0	8	0	1
3	H1	top	F	Uncaged	0	6	1.5	1		No camera trapping conducted for this experiment
4	H1	top	J	Caged	1	3	10.5	0
5	H1	bottom	F	Caged	1	9	32	0
6	H1	bottom	F	Uncaged	0	5	0	1
7	H1	bottom	J	Caged	1	6	26	0
8	H1	bottom	J	Uncaged	0	9	0	1
9	H2	top	F	Caged	1	5	19	0
10	H2	top	J	Uncaged	0	7	0	1
11	H2	top	F	Uncaged	1	10	1	1
12	H2	top	J	Caged	1	10	16	0
13	H2	bottom	J	Caged	1	8	12.5	0
14	H2	bottom	F	Uncaged	0	5	0	1
15	H2	bottom	J	Uncaged	0	6	0	1
16	H2	bottom	F	Caged	1	6	21	0
17	H3	top	F	Caged	1	5	21	0
18	H3	top	F	Uncaged	0	5	0	1
19	H3	top	J	Uncaged	0	6	0	1
20	H3	top	J	Caged	1	7	12	0
21	H3	bottom	F	Uncaged	0	8	2.5	1
22	H3	bottom	J	Uncaged	0	7	2	1
23	H3	bottom	F	Caged	1	8	17	0
24	H3	bottom	J	Caged	1	8	21	0
25	H4	top	F	Caged	1	10	23.5	0
26	H4	top	F	Uncaged	0	9	3	1
27	H4	top	J	Caged	1	5	13	0
28	H4	top	J	Uncaged	0	10	1	1
29	H4	bottom	J	Caged	1	8	10.5	0
30	H4	bottom	J	Uncaged	0	7	0	1
31	H4	bottom	F	Uncaged	0	8	3.5	1
32	H4	bottom	F	Caged	1	10	22.5	0
33	H5	top	J	Caged	1	6	12	0
34	H5	top	F	Uncaged	1	4	2	1
35	H5	top	F	Caged	1	6	14	0
36	H5	top	J	Uncaged	0	9	0	1
37	H5	bottom	F	Uncaged	0	11	5	1
38	H5	bottom	J	Uncaged	0	10	0	1
39	H5	bottom	J	Caged	1	7	9.5	0
40	H5	bottom	F	Caged	1	6	13	0
41	H6	top	F	Caged	1	11	28	0
42	H6	top	F	Uncaged	0	9	0.5	1
43	H6	top	J	Caged	1	9	23	0
44	H6	top	J	Uncaged	0	8	0	1
45	H6	bottom	F	Uncaged	0	5	1	1
46	H6	bottom	J	Uncaged	0	8	4.5	1
47	H6	bottom	J	Caged	1	11	19	0
48	H6	bottom	F	Caged	1	6	24.5	0
49	H7	top	J	Caged	1	8	19.5	0
50	H7	top	F	Caged	1	9	30	0
51	H7	top	F	Uncaged	0	10	0	1
52	H7	top	J	Uncaged	0	8	0	1
53	H7	bottom	J	Uncaged	0	8	0	1
54	H7	bottom	F	Uncaged	0	10	0	1
55	H7	bottom	J	Caged	1	7	22.5	0
56	H7	bottom	F	Caged	1	7	21.5	0
57	H8	top	F	Caged	1	8	31	0
58	H8	top	F	Uncaged	0	9	0.5	1
59	H8	top	J	Uncaged	0	9	0.5	1
60	H8	top	J	Caged	1	10	30	0
61	H8	bottom	J	Uncaged	1	9	8	1
62	H8	bottom	J	Caged	1	10	18	0
63	H8	bottom	F	Uncaged	0	17	4.5	1
64	H8	bottom	F	Caged	1	5	30	0
65	H9	top	J	Caged	1	3	15	0
66	H9	top	F	Uncaged	0	13	2	1
67	H9	top	J	Uncaged	0	6	0	1
68	H9	top	F	Caged	1	9	33	0
69	H9	bottom	J	Uncaged	0	5	0	1
70	H9	bottom	F	Uncaged	0	7	4	1
71	H9	bottom	F	Caged	0	11	0	0
72	H9	bottom	J	Caged	1	8	22	0
73	H10	top	F	Caged	1	10	33	0
74	H10	top	J	Uncaged	0	6	0	1
75	H10	top	F	Uncaged	0	7	2	1
76	H10	top	J	Caged	1	8	20	0
77	H10	bottom	F	Caged	1	9	24	0
78	H10	bottom	J	Uncaged	1	9	2	1
79	H10	bottom	F	Uncaged	0	8	0.5	1
80	H10	bottom	J	Caged	1	8	36.5	0

## Sheet: Caging_Exp_Fall
PLANT DATA																		CAMERA TRAPPING DATA
	Block	Tidal elevation	Species	Caged	Final survival	Initial length	Final length	Herbivory		Species abbreviations are first letter of genus; see paper for full names								Cameras installed on 11/1/2017, downloaded on 11/21/2017
1	H1	top	F	Caged	0	34	0	0		Stem lengths are in cm
2	H1	top	J	Uncaged	0	16	0	1										Camera ID	Plot	Pointed at	Visitor	# Photos	Notes
3	H1	top	D	Caged	1	15.5	16	0										Camera B	H1	Jaumea	other	0
4	H1	top	E	Uncaged	1	20	0.5	1													rabbit	35
5	H1	top	E	Caged	1	26	31	0													rat	0
6	H1	top	J	Caged	1	16	19	0										Camera X	H1	Frankenia & Extriplex	other	9	birds
7	H1	top	F	Uncaged	0	26	0	1													rabbit	163
8	H1	top	D	Uncaged	0	8.5	0	1													rat	0
9	H1	bottom	E	Caged	1	32	19	0										Camera D	H3	Jaumea	other	0
10	H1	bottom	D	Caged	1	6	7	0													rabbit	33
11	H1	bottom	D	Uncaged	1	21	3	1													rodent	5
12	H1	bottom	J	Uncaged	1	16.5	0.5	1										Camera A	H4	Jaumea & Extriplex	other	0
13	H1	bottom	J	Caged	1	21	22	0													rabbit	19
14	H1	bottom	E	Uncaged	0	29	0	1													rodent	0
15	H1	bottom	F	Caged	1	16	0.5	0
16	H1	bottom	F	Uncaged	0	25	0	1
17	H2	top	F	Caged	1	20	25	0										Total rabbit photos	250
18	H2	top	J	Caged	1	11.5	18	0										Total rat photos	5
19	H2	top	E	Uncaged	0	33	0	1										Total birds	9
20	H2	top	E	Caged	1	23	26	0										Total other animals	0
21	H2	top	D	Uncaged	0	12	0	1
22	H2	top	J	Uncaged	0	18	0	1
23	H2	top	F	Uncaged	0	21	0	1
24	H2	bottom	E	Caged	1	18	21	0
25	H2	bottom	D	Uncaged	1	10	6	1
26	H2	bottom	D	Caged	1	8.5	7	0
27	H2	bottom	F	Caged	1	21	0.5	0
28	H2	bottom	E	Uncaged	0	29	0	1
29	H2	bottom	F	Uncaged	0	26	0	1
30	H2	bottom	J	Caged	1	9.5	11	0
31	H2	bottom	J	Uncaged	1	10.5	0.5	1
32	H3	top	D	Uncaged	0	13	0	1
33	H3	top	F	Caged	0	18	0	0
34	H3	top	D	Caged	1	10	7	0
35	H3	top	J	Uncaged	0	22	0	1
36	H3	top	E	Uncaged	0	32	0	1
37	H3	top	F	Uncaged	0	24	0	1
38	H3	top	E	Caged	1	24	22	0
39	H3	top	J	Caged	1	16.5	18	0
40	H3	bottom	J	Uncaged	0	13	0	1
41	H3	bottom	F	Uncaged	1	20	11	1
42	H3	bottom	D	Caged	1	8.5	16	0
43	H3	bottom	F	Caged	0	17.5	0	1
44	H3	bottom	D	Uncaged	0	11.5	0	1
45	H3	bottom	E	Uncaged	1	20.5	21	1
46	H3	bottom	E	Caged	1	18	19	0
47	H3	bottom	J	Caged	0	12.5	0	NA
48	H4	top	D	Caged	1	8.5	11	0
49	H4	top	J	Uncaged	0	6	0	1
50	H4	top	E	Uncaged	0	20.5	0	1
51	H4	top	F	Caged	1	21.5	6	0
52	H4	top	E	Caged	0	28	0	0
53	H4	top	F	Uncaged	0	22	0	1
54	H4	top	D	Uncaged	0	10	0	1
55	H4	top	J	Caged	1	13	8	0
56	H5	bottom	F	Caged	1	26	28	0
57	H4	bottom	J	Caged	1	15.5	16	0
58	H4	bottom	E	Caged	1	9.5	23	0
59	H4	bottom	D	Uncaged	0	11	0	1
60	H4	bottom	F	Uncaged	0	27	0	1
61	H4	bottom	D	Caged	1	10	13	0
62	H4	bottom	E	Uncaged	0	31.5	0	1
63	H4	bottom	J	Uncaged	1	21	6	1
64	H5	top	F	Caged	0	21.5	0	0
65	H5	top	J	Caged	1	23	21	0
66	H5	top	D	Caged	1	9	12	0
67	H5	top	E	Uncaged	0	17.5	0	1
68	H5	top	J	Uncaged	0	7.5	0	1
69	H5	top	D	Uncaged	0	7	0	1
70	H5	top	E	Caged	1	20	21	0
71	H5	top	F	Uncaged	0	19.5	0	1
72	H5	bottom	D	Uncaged	0	8	0	1
73	H5	bottom	D	Caged	1	10	14	0
74	H5	bottom	J	Uncaged	0	21	0	1
75	H5	bottom	F	Caged	1	25	13	0
76	H5	bottom	E	Caged	1	25	26	0
77	H5	bottom	J	Caged	1	9.5	11	0
78	H5	bottom	E	Uncaged	0	21	0	1
79	H5	bottom	F	Uncaged	0	25	0	1
80	H6	top	E	Caged	1	29	32	0
81	H6	top	D	Uncaged	0	6.5	0	1
82	H6	top	D	Caged	1	12	14	0
83	H6	top	F	Caged	1	18.5	17	0
84	H6	top	J	Caged	1	5.5	12	0
85	H6	top	E	Uncaged	0	11.5	0	1
86	H6	top	J	Uncaged	0	6	0	1
87	H6	top	F	Uncaged	0	14.5	0	1
88	H6	bottom	E	Uncaged	0	25	0	1
89	H6	bottom	J	Caged	1	10	11	0
90	H6	bottom	J	Uncaged	1	13	4	1
91	H6	bottom	E	Caged	1	39	41	0
92	H6	bottom	D	Uncaged	0	5.5	0	1
93	H6	bottom	D	Caged	1	7	9	0
94	H6	bottom	F	Uncaged	0	18.5	0	1
95	H6	bottom	F	Caged	1	27	27	0
96	H7	top	F	Caged	1	19.5	18.5	0
97	H7	top	D	Uncaged	0	10	0	1
98	H7	top	E	Uncaged	0	26.5	0	1
99	H7	top	D	Caged	1	11	14.5	0
100	H7	top	J	Caged	1	12	14	0
101	H7	top	E	Caged	1	24	29	0
102	H7	top	J	Uncaged	1	27	0.5	1
103	H7	top	F	Uncaged	0	25	0	1
104	H7	bottom	E	Uncaged	0	19.5	0	1
105	H7	bottom	D	Caged	1	6	12.5	0
106	H7	bottom	J	Uncaged	0	12	0	1
107	H7	bottom	E	Caged	1	31	25.5	0
108	H7	bottom	F	Caged	1	25.5	19	0
109	H7	bottom	F	Uncaged	0	20	0	1
110	H7	bottom	J	Caged	1	18	11.5	0
111	H7	bottom	D	Uncaged	0	11.5	0	1
112	H8	top	D	Uncaged	0	6	0	1
113	H8	top	E	Caged	1	31	32	0
114	H8	top	D	Caged	1	39	13	0
115	H8	top	J	Uncaged	0	11	0	1
116	H8	top	F	Uncaged	0	26	0	1
117	H8	top	F	Caged	1	29	11	0
118	H8	top	E	Uncaged	0	19.5	0	1
119	H8	top	J	Caged	1	8	11	0
120	H8	bottom	E	Caged	1	14.5	18	0
121	H8	bottom	F	Caged	1	18	6.5	0
122	H8	bottom	D	Uncaged	0	4.5	0	1
123	H8	bottom	J	Uncaged	1	26	4	1
124	H8	bottom	J	Caged	1	11	11.5	0
125	H8	bottom	E	Uncaged	0	21.5	0	1
126	H8	bottom	D	Uncaged	1	9.5	10.5	0
127	H8	bottom	F	Uncaged	0	21	0	1
128	H9	top	F	Caged	0	12.5	0	0
129	H9	top	D	Caged	1	13	13	0
130	H9	top	E	Uncaged	0	30	0	1
131	H9	top	F	Uncaged	0	21	0	1
132	H9	top	J	Uncaged	1	10	0.5	1
133	H9	top	E	Caged	1	22	28	0
134	H9	top	J	Caged	1	8	8	0
135	H9	top	D	Uncaged	0	10	0	1
136	H9	bottom	E	Caged	1	18	21	0
137	H9	bottom	J	Uncaged	0	7.5	0	1
138	H9	bottom	F	Uncaged	0	18	0	1
139	H9	bottom	D	Caged	1	5.5	9	0
140	H9	bottom	F	Caged	1	19	13	0
141	H9	bottom	E	Uncaged	0	15	0	1
142	H9	bottom	D	Uncaged	0	10	0	1
143	H9	bottom	J	Caged	1	23.5	29	0
144	H10	top	E	Uncaged	0	28	0	1
145	H10	top	F	Uncaged	0	15	0	1
146	H10	top	J	Uncaged	0	17	0	1
147	H10	top	E	Caged	1	28.5	23	0
148	H10	top	D	Uncaged	0	7	0	1
149	H10	top	J	Caged	1	19	20	0
150	H10	top	F	Caged	1	13	4	0
151	H10	top	D	Caged	1	9.5	11	0
152	H10	bottom	E	Uncaged	0	29	0	1
153	H10	bottom	J	Uncaged	1	12	4.5	1
154	H10	bottom	J	Caged	1	11	12	0
155	H10	bottom	E	Caged	1	12	15.5	0
156	H10	bottom	D	Uncaged	0	12	0	1
157	H10	bottom	F	Uncaged	0	22	0	1
158	H10	bottom	D	Caged	1	8	9	0
159	H10	bottom	F	Caged	1	18	18	0

## Sheet: Mowing_Exp
PLANT DATA
Block	Treatment	Planted	Light herbivory	Heavy herbivory	Combined herbivory	Percentage	Mowing intensity
A	Caged	46	0	0	0	0	thorough mowing, wide swath
B	Caged	7	0	0	0	0	thorough mowing, wide swath
C	Caged	7	0	0	0	0	fairly thorough mowing, wide swath
D	Caged	7	0	0	0	0	partial mowing, narrow swath
A	Uncaged	44	2	0	2	0.05	thorough mowing, wide swath
B	Uncaged	7	0	0	0	0	thorough mowing, wide swath
C	Uncaged	7	1	1	2	0.29	fairly thorough mowing, wide swath
D	Uncaged	7	0	4	4	0.57	partial mowing, narrow swath
E	Uncaged	7	1	0	1	0.14	partial mowing, narrow swath
F	Uncaged	7	3	1	4	0.57
G	Uncaged	7	0	0	0	0
H	Uncaged	7	2	3	5	0.71
I	Uncaged	7	6	0	6	0.86
J	Uncaged	7	1	3	4	0.57
K	Uncaged	7	2	1	3	0.43
L	Uncaged	7	5	2	7	1
CAMERA TRAPPING SUMMARY
Photos from camera traps set for two weeks during this period in the mowed, uncaged zones of B and C detected very few animals: a few deer, raccoons, and a frog, but no rabbits or woodrats.

## Sheet: Hester_Restoration
PLANT DATA
Genus	Alive_2_11_2019	Alive_4_29_2019	Alive_6_03_2019	Herbivory_6_03_2019	Alive_7_01_2019	Herbivory_7_01_2019
Distichlis	216	216	216	0	216	0
Extriplex	215	215	214	0	214	0
Frankenia	215	215	215	0	215	0
Jaumea	216	216	216	0	216	0
Spergularia	216	216	215	9	216	3
CAMERA TRAPPING SUMMARY
Between July 1 (midday) and July 16 (midday), we detected very little in the way of herbivores. Animals were only In night photos.
Camera 1: 1 rabbit seen on two different nights, 1 deer once, 1 raccoon once
Camera 2: 1 rabbit seen once

## Sheet: Acoustic_Exp
PLANT DATA													CAMERA TRAPPING DATA
	Site	Location	Treatment	Final_Length	Length_Change	Herbivory	Alive		Stem length is in cm				Site	Camera	Treat	rabbit	woodrat	deer	bobcat	coyote	owl	skunk	raccoon
1	Long Valley	LV-B	Control	8	0	0	1						CO	COA	Cont	8	2	0	0	0	0	0	0
2	Long Valley	LV-B	Control	3	1	0	1						CO	COB	Pred	7	0	0	0	0	0	2	0
3	Long Valley	LV-B	Control	11	0	0	1						FI	FIA	Cont	73	10	0	0	0	0	2	2
4	Long Valley	LV-B	Control	7	-2	0	1						FI	FIB	Pred	42	2	0	0	1	0	0	0
5	Long Valley	LV-B	Control	4	-3	0	1						LV	LVA	Pred	0	0	0	0	0	1	1	0
6	Long Valley	LV-B	Control	11	0	0	1						LV	LVB	Cont	0	12	1	3	0	0	1	1
7	Long Valley	LV-B	Control	13	0	0	1						PO	POA	Cont	1	0	0	0	0	0	0	2
8	Long Valley	LV-B	Control	4	-1	0	1						PO	POB	Pred	0	7	0	0	0	0	0	1
9	Long Valley	LV-B	Control	12	0	0	1						RO	ROA	Cont	60	3	2	0	0	0	6	1
10	Long Valley	LV-B	Control	6	-1	0	1						RO	ROB	Pred	108	32	0	0	0	0	2	1
11	Long Valley	LV-A	Predator	3	0	0	1						WS	WSA	Cont	89	13	1	0	0	0	1	2
12	Long Valley	LV-A	Predator	7	0	0	1						WS	WSB	Pred	82	19	0	0	0	0	1	0
13	Long Valley	LV-A	Predator	25	-1	0	1									470	100	4	3	1	1	16	10	total
14	Long Valley	LV-A	Predator	7	0	0	1									39.1667	8.33333	0.333333	0.25	0.0833333	0.0833333	1.33333	0.833333	average
15	Long Valley	LV-A	Predator	11	0	0	1									41.2395	9.67972	0.651339	0.866025	0.288675	0.288675	1.66969	0.834847	st dev
16	Long Valley	LV-A	Predator	6	0	0	1
17	Long Valley	LV-A	Predator	10	0	0	1
18	Long Valley	LV-A	Predator	6	0	0	1
19	Long Valley	LV-A	Predator	22	-1	0	1
20	Long Valley	LV-A	Predator	12	1	0	1
21	Parsons	PO-A	Control	18	0	0	1
22	Parsons	PO-A	Control	13	0	0	1
23	Parsons	PO-A	Control	5	-1	0	1
24	Parsons	PO-A	Control	11	-1	0	1
25	Parsons	PO-A	Control	19	1	0	1
26	Parsons	PO-A	Control	19	1	0	1
27	Parsons	PO-A	Control	13	5	0	1
28	Parsons	PO-A	Control	21	0	0	1
29	Parsons	PO-A	Control	12	1	0	1
30	Parsons	PO-B	Predator	11	0	0	1
31	Parsons	PO-B	Predator	23	-1	0	1
32	Parsons	PO-B	Predator	17	-3	0	1
33	Parsons	PO-B	Predator	14	-1	0	1
34	Parsons	PO-B	Predator	9	-1	0	1
35	Parsons	PO-B	Predator	19	0	0	1
36	Parsons	PO-B	Predator	18	0	0	1
37	Parsons	PO-B	Predator	17	0	0	1
38	Parsons	PO-B	Predator	11	-1	0	1
39	Parsons	PO-B	Predator	11	-1	0	1
40	Finger	FI-A	Control	2	-11	1	1
41	Finger	FI-A	Control	2	-5	1	1
42	Finger	FI-A	Control	0	-19	1	1
43	Finger	FI-A	Control	7	-2	1	1
44	Finger	FI-A	Control	11	0	0	1
45	Finger	FI-A	Control	11	-1	0	1
46	Finger	FI-A	Control	4	-4	1	1
47	Finger	FI-A	Control	15	-5	1	1
48	Finger	FI-A	Control	4	-13	1	1
49	Finger	FI-A	Control	14	-8	1	1
50	Finger	FI-B	Predator	2	-5	1	1
51	Finger	FI-B	Predator	9	-5	1	1
52	Finger	FI-B	Predator	6	-11	1	1
53	Finger	FI-B	Predator	10	-4	1	1
54	Finger	FI-B	Predator	11	-2	1	1
55	Finger	FI-B	Predator	4	-1	0	1
56	Finger	FI-B	Predator	12	0	0	1
57	Finger	FI-B	Predator	0	-18	1	1
58	Finger	FI-B	Predator	9	-4	0	1
59	Finger	FI-B	Predator	7	-3	1	1
60	Rookery	RO-B	Predator	0	-8	1	1
61	Rookery	RO-B	Predator	0	-10	1	0
62	Rookery	RO-B	Predator	0	-18	1	0
63	Rookery	RO-B	Predator	0	-20	1	1
64	Rookery	RO-B	Predator	0	-18	1	1
65	Rookery	RO-B	Predator	0	-23	1	1
66	Rookery	RO-B	Predator	0	-16	1	1
67	Rookery	RO-B	Predator	0	-23	1	1
68	Rookery	RO-B	Predator	0	-18	1	0
69	Rookery	RO-B	Predator	0	-14	1	0
70	Rookery	RO-A	Control	3	-5	1	1
71	Rookery	RO-A	Control	25	-1	0	1
72	Rookery	RO-A	Control	4	-17	1	1
73	Rookery	RO-A	Control	4	-16	1	1
74	Rookery	RO-A	Control	2	-18	1	1
75	Rookery	RO-A	Control	4	-15	1	1
76	Rookery	RO-A	Control	4	-20	1	1
77	Rookery	RO-A	Control	1	-18	1	1
78	Rookery	RO-A	Control	0	-6	1	1
79	Rookery	RO-A	Control	8	-10	1	1
80	Whistlestop	WS-B	Predator	2	-14	1	1
81	Whistlestop	WS-B	Predator	1	-11	1	1
82	Whistlestop	WS-B	Predator	2	-13	1	1
83	Whistlestop	WS-B	Predator	2	-7	1	1
84	Whistlestop	WS-B	Predator	2	-19	1	1
85	Whistlestop	WS-B	Predator	3	-21	1	1
86	Whistlestop	WS-B	Predator	1	-13	1	1
87	Whistlestop	WS-B	Predator	2	-12	1	1
88	Whistlestop	WS-B	Predator	0	-17	1	1
89	Whistlestop	WS-B	Predator	2	-12	1	1
90	Whistlestop	WS-A	Control	0	-18	1	1
91	Whistlestop	WS-A	Control	0	-10	1	1
92	Whistlestop	WS-A	Control	3	-12	1	1
93	Whistlestop	WS-A	Control	0	-18	1	1
94	Whistlestop	WS-A	Control	1	-16	1	1
95	Whistlestop	WS-A	Control	0	-18	1	1
96	Whistlestop	WS-A	Control	0	-14	1	1
97	Whistlestop	WS-A	Control	3	-11	1	1
98	Whistlestop	WS-A	Control	1	-19	1	1
99	Whistlestop	WS-A	Control	2	-12	1	1
100	Coyote	CO-A	Control	1	-13	1	1
101	Coyote	CO-A	Control	1	-11	1	1
102	Coyote	CO-A	Control	0	-19	1	1
103	Coyote	CO-A	Control	1	-20	1	1
104	Coyote	CO-A	Control	0	-6	1	1
105	Coyote	CO-A	Control	1	-15	1	1
106	Coyote	CO-A	Control	0	-12	1	0
107	Coyote	CO-A	Control	0	-14	1	1
108	Coyote	CO-A	Control	0	-11	1	1
109	Coyote	CO-A	Control	0	-5	1	1
110	Coyote	CO-B	Predator	5	-22	1	1
111	Coyote	CO-B	Predator	2	-12	1	1
112	Coyote	CO-B	Predator	0	-14	1	1
113	Coyote	CO-B	Predator	0	-23	1	1
114	Coyote	CO-B	Predator	5	-3	1	1
115	Coyote	CO-B	Predator	0	-9	1	1
116	Coyote	CO-B	Predator	1	-15	1	1
117	Coyote	CO-B	Predator	1	-22	1	1
118	Coyote	CO-B	Predator	9	-2	1	1
119	Coyote	CO-B	Predator	13	-8	1	1
